# Supplementary material for: Ferroptosis and autophagy induced cell death occur independently after siramesine and lapatinib treatment in breast cancer cells
Source: PLoS One. 2017 Aug 21;12(8):e0182921. doi: 10.1371/journal.pone.0182921 (PMC5565111; doi:10.1371/journal.pone.0182921)
Supplement: S1 File — (XLS) [file pone.0182921.s018.xls]

## Sheet: Sheet1
PONE-D-17-07275
Ferroptosis and Autophagy induced cell death occur independently after siramesine and lapatinib treatment in breast cancer cells.
Figure1A
	MDA-MB-231
							Average	STDEV
	4h	D	6.15	6.22	6.1	5.79	6.065	0.189824
		S	7.65	8.01	7.23	7.24	7.5325	0.373664
		L	8.16	7.97	8.98	7.64	8.1875	0.570343
		S+L	29.26	28.15	32.36	25.24	28.7525	2.94235
		D+Fer-1	5.26	5.33	6.14	6.12	5.7125	0.483003
		S+Fer-1	7.35	8.03	7.34	6.43	7.2875	0.656576
		L+Fer-1	7.85	7.18	7.83	6.95	7.4525	0.457265
		S+L+Fer-1	12.99	11.89	13.64	10.98	12.375	1.17753
	24h	D	11.63	10.93	12.35	9.01	10.98	1.4356
		S	10.78	10.59	9.76	10.23	10.34	0.448925
		L	8.74	9.09	10.03	8.57	9.1075	0.651991
		S+L	55.23	55.79	53.22	59.37	55.9025	2.56153
		D+Fer-1	9.03	12.47	10.83	10.39	10.68	1.41812
		S+Fer-1	11	11.68	12.3	10.83	11.4525	0.673863
		L+Fer-1	18.5	15.15	19.34	16.39	17.345	1.91869
		S+L+Fer-1	51.37	49.34	58.85	56.93	54.1225	4.4974
Figure1B
	SKBR3
							Average	STDEV
	4h	D	5.13	5.11	4.87	5.23	5.085	0.152643
		S	7.08	6.87	6.23	6.45	6.6575	0.387072
		L	7.54	7.12	5.98	7.88	7.13	0.827285
		S+L	26.34	28.45	33.25	34.98	30.755	4.03654
		D+Fer-1	6.06	6.33	6.87	6.06	6.33	0.381838
		S+Fer-1	6.19	5.63	7.04	6.03	6.2225	0.59371
		L+Fer-1	7.85	7.18	7.83	6.95	7.4525	0.457265
		S+L+Fer-1	10.91	11.29	12.26	11.98	11.61	0.619624
	24h	D	10.02	9.63	10.35	9.34	9.835	0.442154
		S	10.32	9.61	9.56	9.43	9.73	0.400583
		L	7.74	7.81	8.23	7.37	7.7875	0.35255
		S+L	65.43	59.34	63.12	69.137	64.2568	4.10934
		D+Fer-1	9.23	11.47	10.81	10.42	10.4825	0.940758
		S+Fer-1	10.68	11.21	12.1	9.83	10.955	0.951718
		L+Fer-1	10.59	11.73	10.89	13.81	11.755	1.45248
		S+L+Fer-1	54.73	49.34	53.85	51.93	52.4625	2.38749
Figure2B
	MDA-MB-231
							Average	STDEV
	4h	D	8.19	10.06	7.3	8.79	8.585	1.15829
		S	8.35	10.06	8.13	8.84	8.845	0.862651
		L	10.63	11.37	11.98	10.64	11.155	0.650051
		S+L	39.86	39.58	32.36	31.24	35.76	4.59684
		D+3MA	11.64	12.33	11.54	12.12	11.9075	0.378715
		S+3MA	12.5	13.03	11.34	15.43	13.075	1.72133
		L+3MA	12.85	11.18	12.23	11.45	11.9275	0.759227
		S+L+3MA	52.05	48.89	53.42	50.2	51.14	1.99772
	24h	D	11.63	13.93	12.45	13.01	12.755	0.966833
		S	10.84	10.61	9.89	10.98	10.58	0.48463
		L	10.74	11.09	10.87	11.39	11.0225	0.284415
		S+L	85.7	85.65	83.02	89.92	86.0725	2.85414
		D+3MA	9.03	12.47	10.83	10.39	10.68	1.41812
		S+3MA	11	11.68	12.3	10.83	11.4525	0.673863
		L+3MA	18.5	15.15	19.34	16.39	17.345	1.91869
		S+L+3MA	60.07	68.34	65.85	66.73	65.2475	3.60235
Figure2C
							Average	STDEV
	4h	D	5.19	6.06	5.3	5.47	5.497	0.336073
		S	5.35	6.23	5.13	5.41	5.562	0.423462
		L	8.63	8.26	8.26	8.35	8.371	0.152003
		S+L	26.31	23.15	22.36	24.01	23.9955	1.48071
		D+Spautin-1	9.21	8.63	9.04	9.39	9.0745	0.281716
		S+Spautin-1	6.5	6.03	5.78	6.23	6.143	0.264849
		L+Spautin-1	7.64	8.57	7.21	7.8	7.8005	0.491657
		S+L+Spautin-1	32.95	38.07	34.42	33.68	34.708	1.97587
	24h	D	5.61	5.39	5.45	5.72	5.5545	0.132999
		S	7.64	7.19	6.99	7.44	7.3165	0.246244
		L	6.74	6.09	7.67	6.35	6.7055	0.59947
		S+L	55.6	56.98	54.02	52.9	55.02	1.58183
		D+Spautin-1	5.23	5.57	5.93	5.76	5.653	0.268738
		S+Spautin-1	11.12	12.08	12.3	13.12	12.0275	0.767174
		L+Spautin-1	8.25	8.15	9.34	7.78	8.3695	0.581723
		S+L+Spautin-1	45.01	48.34	39.85	47.98	45.576	3.45651
Figure2E
							Average	STDEV
	4h	D	7.74	7.42	8.85	6.95	7.74	0.808002
		S	6.94	5.39	5.13	5.25	5.6775	0.848346
		L	7.94	8.21	7.98	8.08	8.0525	0.120381
		S+L	46.44	48.35	43.55	37.98	44.08	4.52008
		D+3MA	11.09	12.13	9.81	10.26	10.8225	1.02024
		S+3MA	11.19	15.63	9.04	12.03	11.9725	2.74423
		L+3MA	14.25	14.39	12.83	16.15	14.405	1.36013
		S+L+3MA	58.28	53.69	53.96	57.24	55.7925	2.31383
	24h	D	8.09	8.23	6.35	7.45	7.53	0.856816
		S	6.93	7.71	5.98	6.78	6.85	0.708943
		L	11.07	9.31	10.23	12.31	10.73	1.2752
		S+L	85.13	79.34	82.12	78.137	81.1817	3.11617
		D+3MA	9.23	10.32	12.71	11.12	10.845	1.46489
		S+3MA	10.27	12.21	13.1	9.63	11.3025	1.62459
		L+3MA	16.59	17.73	15.89	14.81	16.255	1.22598
		S+L+3MA	64.98	69.04	58.35	66.12	64.6225	4.5177
Figure3C
							Average	STDEV
	4h	D+Sicontrol	5.24	4.82	5.45	6.08	5.3975	0.525
		S+Sicontrol	6.82	6.01	5.09	5.14	5.765	0.820427
		L+Sicontrol	5.07	5.21	4.15	6.01	5.11	0.762277
		S+L+Sicontrol	26.44	28.35	23.55	27.98	26.58	2.18277
		D+SiATG5	6.32	6.86	5.91	6.71	6.45	0.425911
		S+SiATG5	7.02	8.13	8.04	6.03	7.305	0.987877
		L+SiATG5	6.75	7.39	6.83	6.15	6.78	0.507412
		S+L+SiATG5	48.28	53.03	49.96	52.12	50.8475	2.14183
	24h	D+Sicontrol	8.06	8.13	6.43	7.34	7.49	0.791749
		S+Sicontrol	16.87	17.69	15.93	16.86	16.8375	0.71923
		L+Sicontrol	7.23	9.58	6.47	8.46	7.935	1.36929
		S+L+Sicontrol	75.33	76.34	73.42	78.537	75.9068	2.13092
		D+SiATG5	13.23	15.32	14.71	12.88	14.035	1.16746
		S+SiATG5	11.14	13.41	13.57	14.63	13.1875	1.46843
		L+SiATG5	11.11	12.03	13.09	10.21	11.61	1.23515
		S+L+SiATG5	58.18	63.04	59.15	62.12	60.6225	2.32529
Figure3D
							Average	STDEV
	4h	D+Sicontrol	5.67	5.43	5.26	5.51	5.4675	0.170563
		S+Sicontrol	6.87	7.29	4.31	5.21	5.92	1.39948
		L+Sicontrol	5.41	6.47	6.71	6.35	6.235	0.57
		S+L+Sicontrol	27.12	22.35	28.97	21.96	25.1	3.48709
		D+SiBeclin1	6.62	6.34	7.65	7.19	6.95	0.585548
		S+SiBeclin1	8.83	7.89	9.32	9.89	8.9825	0.847403
		L+SiBeclin1	6.98	7.11	6.45	6.88	6.855	0.285949
		S+L+SiBeclin1	50.69	52.46	56.37	48.08	51.9	3.48095
	24h	D+Sicontrol	7.32	6.67	6.93	9.23	7.5375	1.15952
		S+Sicontrol	17.12	17.62	19.85	15.71	17.575	1.71881
		L+Sicontrol	8.51	9.19	8.18	6.98	8.215	0.9245
		S+L+Sicontrol	89.32	83.29	84.09	79.85	84.1375	3.91414
		D+SiBeclin1	9.58	10.07	11.32	14.99	11.49	2.44564
		S+SiBeclin1	9.02	10.94	11.58	9.95	10.3725	1.12367
		L+SiBeclin1	8.06	9.08	6.13	7.01	7.57	1.27898
		S+L+SiBeclin1	65.65	63.72	81.05	80.23	72.6625	9.25132
Figure4D
						Average	STDEV
	Dmso	15.65	13.93	15.95	17.67	15.8	1.53175
	Sira	59.82	51.01	49.09	58.14	54.515	5.25989
	Lapa	32.86	33.26	30.71	43.59	35.105	5.76643
	Sira+Lapa	66.53	68.42	73.67	67.98	69.15	3.11965
Figure4F
							Average	STDEV
	4h	D	12.59	11.87	9.57	7.98	10.5025	2.1182
		S	40.82	29.01	34.09	37.14	35.265	4.99598
		L	12.86	23.26	17.64	21.59	18.8375	4.62959
		S+L	41.31	36.42	43.13	42.28	40.785	3.00349
	24h	D	10.32	15.86	12.91	9.71	12.2	2.80679
		S	57.11	48.28	58.36	60.21	55.99	5.2954
		L	36.29	37.53	36.22	46.37	39.1025	4.88222
		S+L	73.28	70.03	67.96	72.12	70.8475	2.34821
Figure6A
							Average	STDEV
	4h	D	34.25	38.22	35.57	37.18	36.305	1.75082
		S	20.82	17.01	24.09	22.14	21.015	2.98883
		L	51.34	50.62	47.54	49.46	49.74	1.65859
		S+L	30.19	26.37	27.48	28.36	28.1	1.61379
		S+L+DFO	25.16	27.86	30.62	23.42	26.765	3.15305
		S+L+Fer-1	27.09	29.52	24.24	26.36	26.8025	2.17789
	24h	D	39.17	40.64	37.33	41.48	39.655	1.82041
		S	55.37	54.12	51.79	52.89	53.5425	1.54599
		L	88.12	89.34	86.27	85.33	87.265	1.80471
		S+L	83.39	81.88	82.28	86.12	83.4175	1.91155
		S+L+DFO	65.22	69.19	62.43	68.58	66.355	3.14546
		S+L+Fer-1	80.37	79.55	82.68	78.36	80.24	1.82401
Figure6B
							Average	STDEV
	4h	D	42.24	38.22	40.23	39.18	39.9675	1.72309
		S	24.36	27.19	24.33	21.14	24.255	2.47212
		L	71.34	72.62	72.54	74.46	72.74	1.28748
		S+L	44.56	46.37	47.48	43.36	45.4425	1.83732
		S+L+DFO	26.23	25.77	29.32	23.12	26.11	2.54127
		S+L+Fer-1	47.12	49.31	45.43	46.47	47.0825	1.64003
	24h	D	40.84	38.88	37.89	42.08	39.9225	1.88984
		S	75.68	74.89	72.12	76.92	74.9025	2.03448
		L	87.34	85.23	83.46	85.87	85.475	1.60774
		S+L	73.56	76.88	75.28	76.12	75.46	1.4253
		S+L+DFO	72.23	70.31	72.23	68.32	70.7725	1.8688
		S+L+Fer-1	82.56	79.46	81.98	80.96	81.24	1.35853
Figure6C
							Average	STDEV
	4h	D+Sicontrol	25.45	27.33	29.02	24.89	26.6725	1.88103
		S+Sicontrol	34.46	36.03	34.17	31.45	34.0275	1.90271
		L+Sicontrol	71.78	72.56	72.39	74.88	72.9025	1.36021
		S+L+Sicontrol	53.43	53.28	49.84	49.67	51.555	2.08052
	24h	D+SiATG5	25.34	26.76	24.23	25.32	25.4125	1.03728
		S+SiATG5	17.89	19.67	20.33	16.96	18.7125	1.55787
		L+SiATG5	70.19	72.36	73.67	71.08	71.825	1.51861
		S+L+SiATG5	23.55	24.36	22.34	19.89	22.535	1.94892
Figure6D							Average	STDEV
	4h	D+Sicontrol	5.16	7.18	6.38	6.11	6.2075	0.833122
		S+Sicontrol	6.89	7.06	7.02	6.96	6.9825	0.0741058
		L+Sicontrol	4.34	5.25	5.41	7.18	5.545	1.1875
		S+L+Sicontrol	26.43	27.28	24.84	28.67	26.805	1.60267
		D+SiATG5	10.56	9.87	13.87	9.67	10.9925	1.95585
		S+SiATG5	11.36	9.89	10.35	9.78	10.345	0.720301
		L+SiATG5	10.23	9.12	8.98	8.65	9.245	0.68559
		S+L+SiATG5	13.34	12.46	12.11	10.98	12.2225	0.976674
		D+SiBeclin1	12.21	9.98	9.58	8.97	10.185	1.41243
		S+SiBeclin1	14.86	15.56	12.89	13.91	14.305	1.16065
		L+SiBeclin1	7.12	7.44	6.07	6.14	6.6925	0.691442
		S+L+SiBeclin1	12.34	11.89	10.98	10.96	11.5425	0.686167
Figure6E
							Average	STDEV
	4h	D	5.76	6.23	6.83	6.01	6.2075	0.457265
		S	20.23	18.99	19.84	19.96	19.755	0.535444
		L	5.56	6.12	5.36	7.07	6.0275	0.765827
		S+L	39.67	37.82	38.88	38.75	38.78	0.7582
	24h	D	8.36	6.56	7.87	4.32	6.7775	1.80596
		S	19.51	19.74	19.22	18.13	19.15	0.712507
		L	6.45	7.23	7.18	7.65	7.1275	0.498423
		S+L	53.22	52.56	51.67	50.76	52.0525	1.07043
Figure7C
							Average	STDEV
	4h	D	8.97	8.95	7.58	9.52	8.755	0.82666
		S	5.03	7.12	5.88	5.11	5.785	0.969003
		L	7.86	9.36	7.47	9.01	8.425	0.903272
		S+L	19.04	17.21	16.69	18.16	17.775	1.04002
		D+DFO	8.05	7.34	7.28	9.14	7.9525	0.865462
		S+DFO	5.28	6.63	5.12	6.31	5.835	0.747641
		L+DFO	8.45	11.23	8.58	7.65	8.9775	1.55695
		S+L+DFO	7.92	7.86	5.97	8.99	7.685	1.25567
	24h	D	9.14	10.08	9.29	8.67	9.295	0.586202
		S	7.56	7.96	8.31	6.91	7.685	0.600694
		L	10.56	7.17	10.07	15.54	10.835	3.47515
		S+L	41.41	41.76	34.68	45.96	40.9525	4.66479
		D+DFO	5.23	6.34	4.98	5.78	5.5825	0.605551
		S+DFO	9.11	9.17	11.26	8.06	9.4	1.34067
		L+DFO	6.59	7.99	6.89	5.81	6.82	0.903106
		S+L+DFO	18.33	11.04	12.35	8.12	12.46	4.29422
Figure7D
							Average	STDEV
	4h	D	9.79	11.97	9.93	11.92	10.9025	1.2053
		S	12.56	13.23	13.82	11.69	12.825	0.91515
		L	8.99	10.78	12.34	10.56	10.6675	1.37058
		S+L	71.78	67.33	66.78	68.97	68.715	2.24512
		D+DFO	8.51	8.12	7.36	8.67	8.165	0.584266
		S+DFO	3.87	6.36	6.03	7.11	5.8425	1.39048
		L+DFO	7.31	11.45	8.85	8.73	9.085	1.72483
		S+L+DFO	55.09	52.86	55.97	58.06	55.495	2.15345
	24h	D	9.56	10.33	9.12	8.43	9.36	0.796534
		S	7.23	7.34	9.43	7.32	7.83	1.06774
		L	7.56	9.54	10.07	16.78	10.9875	4.0099
		S+L	76.07	81.15	85.32	77.26	79.95	4.18598
		D+DFO	5.43	6.95	4.76	5.98	5.78	0.925887
		S+DFO	9.35	9.03	11.16	8.26	9.45	1.22836
		L+DFO	6.91	7.86	6.54	5.89	6.8	0.822881
		S+L+DFO	56.31	61.07	62.04	64.31	60.9325	3.36752
Figure7E
							Average	STDEV
	4h	D	8.56	9.64	7.78	8.69	8.6675	0.762775
		S	6.04	7.29	4.228	5.25	5.702	1.29267
		L	8.26	9.57	10.26	6.79	8.72	1.53086
		S+L	17.71	19.34	15.23	18.39	17.6675	1.75713
		D+a-TOCO	7.59	9.03	7.18	8.32	8.03	0.816537
		S+a-TOCO	4.12	7.11	6.07	6.01	5.8275	1.24532
		L+a-TOCO	8.31	10.35	9.85	6.73	8.81	1.63601
		S+L+a-TOCO	10.98	7.89	5.98	6.96	7.9525	2.16375
	24h	D	9.44	10.12	9.14	8.39	9.2725	0.717095
		S	7.43	7.17	9.39	7.89	7.97	0.992371
		L	7.56	12.29	10.02	13.78	10.9125	2.71759
		S+L	36.67	41.69	40.21	37.99	39.14	2.24134
		D+a-TOCO	5.93	7.26	6.79	4.27	6.0625	1.31579
		S+a-TOCO	9.31	9.24	11.27	8.11	9.4825	1.31244
		L+a-TOCO	6.82	7.94	6.78	5.88	6.855	0.843544
		S+L+a-TOCO	16.09	11.06	11.36	7.31	11.455	3.59765
Figure7F
							Average	STDEV
	4h	D	8.98	9.32	7.11	8.49	8.475	0.971682
		S	6.12	7.41	4.34	5.19	5.765	1.31571
		L	8.41	9.45	10.76	6.21	8.7075	1.92268
		S+L	52.34	49.98	51.39	48.89	50.65	1.52208
		D+a-TOCO	7.45	9.98	7.87	8.19	8.3725	1.11368
		S+a-TOCO	4.87	7.54	6.29	6.89	6.3975	1.1391
		L+a-TOCO	8.98	10.11	9.79	6.33	8.8025	1.71556
		S+L+a-TOCO	10.87	15.39	9.01	12.99	12.065	2.74908
	24h	D	9.16	9.12	9.89	9.61	9.445	0.37063
		S	7.66	7.34	9.11	7.67	7.945	0.791644
		L	7.98	10.69	10.78	12.67	10.53	1.92961
		S+L	79.54	81.78	80.13	77.34	79.6975	1.83544
		D+a-TOCO	6.23	6.98	7.86	4.12	6.2975	1.59721
		S+a-TOCO	9.08	9.45	11.11	8.45	9.5225	1.136
		L+a-TOCO	6.97	9.12	6.45	6.32	7.215	1.30068
		S+L+a-TOCO	36.86	31.72	41.16	37.76	36.875	3.90379

## Sheet: Sheet2
Supplementary Figure 1 Fer-1 Inhibitor Experiment
4h				4h (+ Fer-1)					24h				24h (+ Fer-1)
DMSO	S	L	S+L	DMSO	S	L	S+L		DMSO	S	L	S+L	DMSO	S	L	S+L
14.39	9.21	16.58	61.1	10.47	15.73	21.76	40.28		10.96	19.6	19.53	74.77	16.26	18.48	10.5	68.13
11.5	13.22	11.06	55.57	10.85	11.82	13.39	32.95		16.39	18.22	16.53	78.52	12.86	19.95	12.86	66.44
7.88	15.67	11.26	58.38	16.07	20.55	13.26	40.64		16.4	14.14	13.85	77.3	14.44	16.45	14.44	66.04
11.89	19.23	12.86	63.82	14.97	17.38	11.82	32.27		9.22	14.4	15.07	75.68	10.03	16.31	16.57	64.13
13.49	10.35	17.26	60.27	11.98	18.85	20.27	32.94		8.98	13.35	13.17	72.63	9.48	12.25	17.01	61.99
11.87	20.69	14.56	56.06	18.84	13.28	10.64	28.48		13.28	20.49	14.14	74.01	13.99	17.47	16.06	67.89
Supplementary Figure 2
S (4h)	L (4h)	S+L (4h)	S then L (4h)	L then S (4h)		DMSO (24h)	S (24h)	L (24h)	S+L (24h)	S then L (24h)	L then S (24h)
8.07	12.24	59.32	61.09	51.83		7.09	19.97	17.93	79.64	79.41	76.87
10.63	6.74	56.39	59.16	52.67		11.37	19.51	13.27	73.26	79.59	73.63
7.67	10.54	55.74	52.25	57.48		8.55	18.69	18.8	79.89	81.55	80.85
9.12	10.75	57.27	54.99	53.67		9.13	15.99	14.44	74.58	80.63	79.59
10.78	8.53	59.86	57.13	55.05		10.68	16.54	16.31	78.17	78.52	74.28
9.65	9.71	52.71	59.99	55.19		10.11	19.39	15.33	76.43	81.01	76.71
Supplementary figure 9 Mitosox Experiment
Control (4h)	S+L (4h)	H2O2 (4h)		Control (24h)	S+L (24h)	H2O2 (24h)
3.55	45.46	48.82		8.58	65.81	61.69
5.16	44.06	38.85		9.85	62.26	62.54
9.27	44.25	43.37		10.46	52.27	67.22
4.73	46.07	40.71		11.91	59.11	58.67
6.91	45.83	45.13		8.42	57.61	61.73
8.65	49.61	42.91		9.04	63.99	64.99
